# Supplementary material for: GPR182 is a lipoprotein receptor for dietary fat absorption
Source: J Clin Invest. 2026 Mar 24;136(12):e200857. doi: 10.1172/JCI200857 (PMC13262718; doi:10.1172/JCI200857)
Supplement: Supporting data values [file jci-136-200857-s173.xlsx]

## Sheet: Fig. 1A
Chow												HFD
week	WT					Gpr182-/-						week	WT-HFD									GPR182-/--HFD
0	25	24	25	26	25	22	23	22	20	23		0	24	24	23	25	25	28	26	26	23	20	21	21	20	22	20	20	22
1	26	25	25	28	26	22	24	22	20	22		1	26	26	25	28	29	30	27	28	26	21	22	22	21	24	22	21	24
2	28	26	26	28	27	23	25	23	21	23		2	29	28	26	31	32	33	30	30	27	22	22	23	21	23	22	22	26
3	28	26	27	28	27	23	24	23	21	22		3	32	31	28	34	35	35	32	32	29	23	22	23	22	24	23	23	27
4	28	26	28	30	28	23	25	23	21	23		4	33	31	29	35	35	39	34	35	32	23	23	24	23	26	24	24	29
5	28	27	28	29	28	23	25	23	22	23		5	36	35	31	38	39	41	37	37	35	23	24	25	24	25	25	25	31
6	29	27	29	29	28	24	26	24	22	24		6	38	38	34	40	41	42	38	39	35	25	25	26	24	26	26	26	32
7	30	28	30	31	29	24	26	25	22	25		7	39	38	34	38	42	44	41	42	38	26	26	26	25	28	27	27	32
8	30	29	33	32	30	25	26	25	23	25		8	41	40	36	38	45	48	43	44	41	27	26	28	25	29	29	29	35
9	31	29	34	32	30	25	26	25	22	25		9	44	44	39	42	48	51	46	46	44	28	27	29	25	29	29	31	36
10	31	30	34	31	29	25	27	25	23	25		10	46	45	41	44	50	51	46	46	44	28	28	29	27	29	29	29	37
11	31	32	35	33	30	25	27	26	24	25		11	49	47	44	48	53	52	48	48	46	30	29	30	27	31	29	31	39
12	31	31	36	32	30	25	27	27	23	26		12	49	48	44	48	52	54	50	51	49	30	28	31	27	33	31	32	42
13	31	32	35	32	31	26	27	26	24	26		13	51	48	45	50	55	56	52	54	52	30	28	30	27	34	32	34	42
14	32	31	35	33	30	26	27	27	24	27		14	52	50	48	52	56	57	53	54	54	30	29	31	27	35	34	36	44
15	32	33	35	35	31	26	27	28	25	28		15	52	52	49	55	56	58	53	54	56	31	29	31	29	36	35	36	45
16	32	33	36	35	31	27	27	29	25	28		16	53	52	51	56	57	58	53	54	56	31	30	32	28	36	35	36	45

## Sheet: Fig. 1C
	WT									KO
Chow	7	9	11	9	6					5	4	7	5	5
HFD	29	28	28	21	22	30	27	28	23	11	9	11	8	14	15	16	23

## Sheet: Fig. 1D
	WT									Gpr182-/-
BAT	0.503825	0.386175	0.405405	0.493392	0.401957	0.46	0.51	0.44	0.4	0.414145	0.4329	0.488848	0.426439	0.41	0.51	0.5	0.43
eWAT	0.671767	0.598571	0.444015	0.45815	0.524292	0.67	0.74	0.5	0.45	0.0955718	0.1332	0.061106	0.0710732	0.51	0.1	0.15	0.09
mWAT	3.52678	3.66866	4.01544	4.54626	4.08948	3.65	5.02	4.36	4.87	0.987576	0.965701	0.672166	0.888415	3.28	1.29	1.98	1.58
gWAT	6.51241	6.00502	6.42857	6.73128	5.94198	6.52	7.11	6.39	6.53	3.02644	2.997	2.99419	2.87846	6.93	3.76	4.19	3.05
pWAT	3.07893	3.20525	3.12741	3.0837	3.35547	2.59	3.23	3.72	3.18	1.97515	1.8981	2.0165	2.09666	3.49	2.53	2.74	2.6
iWAT	2.0153	1.9888	1.87259	1.9207	2.00979	1.72	1.66	1.69	2.12	0.796432	0.799201	1.00825	0.781805	1.68	0.9	1.41	1.01
sWAT	4.51577	4.38309	4.69112	5.00441	4.54387	4.01	4.14	5.02	5.13	1.49729	1.3986	1.40544	1.38593	5	2.39	2.51	2.36
aWAT	3.80668	3.80382	3.88031	4.84581	3.87976	4.05	4.52	2.03	2.96	1.27429	1.2654	1.37489	1.457	2.97	1.94	2.16	1.86

## Sheet: Fig. 1E
WT	Gpr182-/-
2.69201	0.794182
2.87744	0.650896
3.20476	0.725876
3.67494	0.800739
2.6715	0.787128
2.7615	0.971947
2.7718	0.512813
2.44795	0.579174
3.54424

## Sheet: Fig. 1F
WT	Gpr182-/-
3.25	1.15
3.45	1.26
3.27	1.55
4.04	1.33
3.49	1.79
4.38	1.63
3.46	1.69
3.46	2.26
3.21

## Sheet: Fig. 1G
H&E				Oil Red O
WT	Gpr182-/-			WT	Gpr182-/-
52.2647	16.65			48.4079	15
53.865	24.306			49.4175	21.8973
51.3379	14.5385			45.7228	10.8455
53.1721	15.2052			47.8644	13.6984
60.3231	18.1865			57.6358	11.4293
55.9816	16.1014			51.3593	14.5058
49.9795	21.1227			44.4766	16.3268
54.2981	19.4851			47.5211	18.7553
56.2599				56.2017

## Sheet: Fig. 1H
WT	Gpr182-/-
19.235	6.124
18.448	7.338
21.357	6.069
17.987	7.828
18.573	9.7364
22.1376	12.4387
25.6284	7.2828
16.1883	20.3528
16.7157

## Sheet: Fig. 1I
WT	Gpr182-/-
1.875	1.042
1.769	0.883
3.133	0.906
2.004	1.228
2.158	1.06284
2.25	0.87417
2.1228	0.9966
3.7596	2.3332
2.2044

## Sheet: Fig. 1J
WT	Gpr182-/-
1.993	1.214
1.891	0.936
2.006	0.785
1.984	0.881
2.117	1.25042
3.0256	0.92664
2.8084	0.80855
2.7776	2.7895
2.5404

## Sheet: Fig. 1K
WT	Gpr182-/-
224	170
258	176
219	188
209	265
269	153
292	158
263	169
251	185
205

[truncated: 72 more sheets: Fig. 1L, Fig. 1M, Fig. 2A, Fig. 2B, Fig. 2C, Fig. 2D, Fig. 2E, Fig. 2F, Fig. 2H, Fig. 2I, Fig. 3D, Fig. 3E, Fig. 3F, Fig. 3G, Fig. 3H, Fig. 4A, Fig. 4B, Fig. 4E, Fig. 4F, Fig. 4G …]
